# Supplementary material for: Baseline Procalcitonin and C-Reactive Protein Levels in Asymptomatic Individuals From West Africa With and Without P. falciparum Parasitemia
Source: Open Forum Infect Dis. 2026 Feb 23;13(3):ofag078. doi: 10.1093/ofid/ofag078 (PMC12967068; doi:10.1093/ofid/ofag078)
Supplement: ofag078_Supplementary_Data [file ofag078_supplementary_data.zip]

Archive with 6 entries (6 files):
- Figure S1.tif
- Figure S2.tif
- Figure S3.tif
- Figure S4.tif
- OFID_Supp_Figures_20251216_alttext.docx
- OFID_Supp_Table 1_20251218.docx
